# Supplementary material for: Myocardial Work Indices Predict Hospitalization in Patients with Advanced Heart Failure
Source: Diagnostics (Basel). 2024 Jun 6;14(11):1196. doi: 10.3390/diagnostics14111196 (PMC11172362; doi:10.3390/diagnostics14111196)
Supplement: Supplementary file 1 [file diagnostics-14-01196-s001.zip]

Archive with 1 entries (1 files):
- diagnostics-3016600-supplementary.pdf
